# Supplementary material for: Effect of Medical Chitosan on Clinical Efficacy and Pain in Knee Osteoarthritis: A Systematic Review and Meta-Analysis
Source: Diseases. 2026 Jul 14;14(7):252. doi: 10.3390/diseases14070252 (PMC13408866; doi:10.3390/diseases14070252)
Supplement: Supplementary file 1 [file diseases-14-00252-s001.zip]

Archive with 7 entries (7 files):
- Supplementary Figure S3. Funnel plot for the meta-analysis of VAS scores.png
- Supplementary Figure S4. Funnel plot for the meta-analysis of clinical efficacy.png
- Supplementary File S1- Full search strategies for all databases -1.pdf
- Supplementary Table S1. Evidence certainty and GRADE summary for clinical efficacy, VAS, Lequesne index, and WOMAC scores.pdf
- Supplementary Table S2. Summary of findings and GRADE evidence profile for clinical efficacy, VAS, Lequesne index, and WOMAC scores.pdf
- Supplementary_Figure_S1_Leave_one_out sensitivity analysis forest plots for VAS.pdf
- Supplementary_Figure_S2_Leave_one_out sensitivity analysis forest plots for clinical efficacy.pdf
